# Supplementary material for: CgCFEM1 and CgCFEM2 modulate virulence in Colletotrichum gloeosporioides by integrated regulation of TOR and cAMP-PKA signaling pathways
Source: BMC Microbiol. 2026 Apr 28;26:556. doi: 10.1186/s12866-026-04969-x (PMC13277146; doi:10.1186/s12866-026-04969-x)
Supplement: Supplementary file 2 — Additional file 2: Table S1. Informations of CFEM effectors in C. gloeosporioides. Table S2. Primers used in the study. [file 12866_2026_4969_MOESM2_ESM.xlsx]

## Sheet: Sheet1
Table S1 Informations of CFEM effectors in C. gloeosporioides.
Alias name	Wolf PSORTa		SignalP 5.0b		CDS Length	Sequence	Length
	Subcellular localization	Score	SP	pos
CgCFEM1	extr	27	Y	18 and 19	387 bp	MKTSILAILAVAAGLAVADDIKLPDCANGCLNDGLQKAGCTRDNIKDCYCQKADVNSLVTCVSNNCKSQNDLLAAAQSAGQICPNGVGNNGQFGNIPGFPGNNNNNNGGGGQGGGQGGGNNGGNKGGN	128 aa
CgCFEM2	extr	24	Y	17 and 18	279 bp	MQFKTVAVAFFASLVAAQDLSELPDCAEPCFVDNFPISGCASQTDFACICASSAYNSAVTSCVLGACGSADVLAALNWATATCNSVGVPIEL	92 aa
CgCFEM3	extr	13	Y	20 and 21	630 bp	MKNVVGIVAGVVFLASGAAAAENCASVAVTAIPSCAQSCFLEGASYVGCDSLDFGCQCGKEAALYAAIEPCVAVIPGCYQRCFVCLWLRRCRCRRPNRLGLVRFGDVLSLWHWIYVGNCDRKRIRLWWCWRLVCLSDARWWRKPMESACHGQPDLNRVPCQRRRPSIGIQVRPASRYGRRDDIRRNHALDRHDGRKLLRISEGLMVWDG	209 aa
CgCFEM4	extr	23	Y	22 and 23	867 bp	MKYSVKYIGSGLLLASFVVAQGNDLPECGTKCIESMLGKAQSLGCVANDKACLCRNVDFTYGIRDCSYQSCGDDAIAKQAIDYGVEICRQAGVAITATPEATVTKPTGTETVVASPIVSSVFSAITSGGSTFSTLIGETTIVPSVGTGGGQTVVPSPVSTSTFTTVVTSGESTFTTTGETTLLGVGGVPGATGLPQSSVTAPVVSTITNGDSTILSTVGPTTILTGETDVTTAPSEVSETASATATQQETQSETGRAASASSTGLAPKQTAGSAVGILAAAGLAAMLI	288 aa
CgCFEM5	extr	27	Y	16 and 17	444 bp	MKFAIVAVALAGLAGAQVQQLPTCAQTCVNKYTSGTAIAGCSNLDIKCICSNSGFLDGIACCLADACPKADQDTAVKYAKDICTGAGVTVPDQVVCKSANATASGSAAATGASQTASSPSATGTANAAPIMGPGALLGGLFAALFAL	147 aa
Note:
1. a The protein subcellular localization were predicted by using the Wolf PSORT program with the fungi model (Horton et al., 2007).
2. b The typical signal peptide were prediced by SignalP 5.0 (Petersen et al., 2011). SP, Y/N indicator if a signal peptide was predicted or not; pos, position of cleavage site

## Sheet: Sheet2
Table S2 Primers used in the study.
primer	sequence	application
CgCFEM2-5F	GCGTAGTTATGGCGTGTGTG	Knock out of CgCFEM2
CgCFEM2-3R	CGCAGTCGCCGCTACCTAC
CgCFEM2-SUR-M5F	CCGACCCACCAGTCAACgtgccaacgccacagtg
CgCFEM2-SUR-M5R	cactgtggcgttggcacGTTGACTGGTGGGTCGG
CgCFEM2-SUR-M3F	gaattgcatgctctcacGAAACCGCTGCGTTTCA
CgCFEM2-SUR-M3R	GAATTGCATGCTCTCACgaaaccgctgcgtttca
sur-SLR	ATGTTGGCATAAGCCGAACCGT
sur-SLF	CCTCTGATATTGGAAGCGACGC
CgCFEM2-d5F	CCCTTCCTGTCGCCGTTAT	Diagnosis of ΔCgCFEM2
CgCFEM2-d5R	CTTTGGGCTGTGAATCGTG
CgCFEM2-d3F	CATCAACTCGTATAGGCAAGG
CgCFEM2-d3R	CTTCATCTCCGTCATTCTCA
CgCFEM2-F	ATGCAGTTCAAGACCGTTGC
CgCFEM2-R	GAGTTCAATGGGCACTCCAA
CgCFEM2-oF-XbaI	GCTCTAGAATGCAGTTCAAGACCGTTGC	Complementation strain construction of CgCFEM2
CgCFEM2-OR-BamhI	GGATCCGAGTTCAATGGGCACTCCAA
HPH-SLF	CGTTGCAAGACCTGCCTGAA
HPH-SLR	GGATGCCTCCGCTCGAAGTA
CgCFEM1-5F	GATTGTGTCATCTGGTCGTC	Construction of gene double knock-out mutant ΔCgCFEM1/2
CgCFEM1-3R	CATCCGTCTTCTGCTGACGC
CgCFEM1-HPH-M5F	CAACTCCCAATTTCAAAatgaaaaagcctgaact
CgCFEM1-HPH-M5R	agttcaggctttttcatTTTGAAATTGGGAGTTG
CgCFEM1-HPH-M3F	cgagggcaaagaaatagAAATCTCGCATGGCATT
CgCFEM1-HPH-M3R	AATGCCATGCGAGATTTctatttctttgccctcg
CgCFEM1-d5F	TAAGGTCGGCGAGAGAACAG	Diagnosis of ΔCgCFEM1/2
CgCFEM1-d5R	AGCGGGCAGTTCGGTTTCA
CgCFEM1-d3F	GATTTCGGCTCCAACAATG
CgCFEM1-d3R	GCCCCCAGCTACAACATTCT
CgCFEM1-F	ATGAAGACTTCCATCCTCGC
CgCFEM1-R	GTTACCGCCCTTGTTACCGC
CgCFEM2-qF	GTCGACAACTTCCCCATCTC	Expression of CgCFEM2
CgCFEM2-qR	TCAGAGTTCAATGGGCACTC
CgCon6-qF	GGCTGGCGACAACGAGGACA	Expression of conidiation-related genes
CgCon6-qR	ACGCTCCTTGGCGGACTGCT
CgCon10-qF	AACCGGCCCAAGGAGGAAGT
CgCon10-qR	AGCAGAACCGCTGGCGAGAC
CgCos1-qF	CAGCAACAAGGGTATCAAGG
CgCos1-qR	GTCCAAGTCGGTGTCGTAAA
CgHox7-qF	CCACCCTAGCCGAGTCCAGT
CgHox7-qR	ACGCACGCAGCTTGTCAGTC
CgMac1-qF	CAACACAATTAGCAGCCTGC	Expression of cAMP level-related genes
CgMac1-qR	CGAGCCGATGAACTGAGAAA
CgPdeH-qF	GACATTGCGTCGTCTCTTCT
CgPdeH-qR	AAGCTCGTCAACCGTGTATC
CgActin-qF	GACATTGCGTCGTCTCTTCT	Expression of endogenous reference gene in C. gloeosporioides
CgActin-qR	AAGCTCGTCAACCGTGTATC
